# Supplementary material for: Anti-Apoptotic Effects of Osteopontin via the Up-Regulation of AKT/mTOR/β-Catenin Loop in Acute Myeloid Leukemia Cells
Source: Int J Hematol Oncol Stem Cell Res. 2017 Apr 1;11(2):148–57. (PMC5574411)
Supplement: SUPPLEMENTARY FILES — AMLOPNSF [file IJHOSCR-11-148-s001.zip]

Archive with 1 entries (1 files):
- Suplementary figures.docx
